# Supplementary material for: Economics of autonomous equipment for arable farms
Source: Precis Agric. 2021 May 27;22(6):1992–2006. doi: 10.1007/s11119-021-09822-x (PMC8154546; doi:10.1007/s11119-021-09822-x)
Supplement: Supplementary file 5 — Supplementary file5 (XLSX 36 kb) [file 11119_2021_9822_MOESM5_ESM.xlsx]

## Sheet: Scalars_and_Parameters_(R)
Scalars				Parameters
Family Labor (adult male equivalent)	flab	1		Good field days (days suitable for field work by period)	gfd(t)			Selling prices for commodities (000 pesos per unit)	sprc( c)			Lower Bounds on Activities	lobd(l,e)				Upper Bounds on Activities	upbd(l,e)
Permanent Labor (adult male equivalent)	plab	0			Jan	16		(GBP per ton)	Wheat	155			NoIr	Winter_Wheat_Oct/OSR_Sept	0			NoIr	Winter_Wheat_Oct/OSR_Sept	500
Autonomous Tractors (man days)	trac	2.75			Feb	14		(GBP per ton)	OSR	325			NoIr	Winter_Wheat_Oct/OSR_Oct	0			NoIr	Winter_Wheat_Oct/OSR_Oct	500
Autonomous Combines (man days)	comb	1.25			Mar	19		(GBP per ton)	Barley	163			NoIr	Winter_Wheat_Nov/OSR_Sept	0			NoIr	Winter_Wheat_Nov/OSR_Sept	500
Maximum hired temporary labor (man days/period)	thlab	100			Apr	20							NoIr	Winter_Wheat_Nov/OSR_Oct_Late	0			NoIr	Winter_Wheat_Nov/OSR_Oct_Late	500
Maximum hired permanent labor (adult male equivalent)	phlab				May	22							NoIr	Spring_Barley_Jan/OSR_Sept	0			NoIr	Spring_Barley_Jan/OSR_Sept	500
Initial cash available (GBP)	initcash	1000000			Jun	23							NoIr	Spring_Barley_Jan/OSR_Oct	0			NoIr	Spring_Barley_Jan/OSR_Oct	500
Monthly interest rate (0.015 is 1.5% per month)	intrst	0.004			Jul	22							NoIr	Spring_Barley_Jan/OSR_Oct_Late	0			NoIr	Spring_Barley_Jan/OSR_Oct_Late	500
Maximum borrowing allowed (GBP)	mxborrow	2000000			Aug	22							NoIr	Spring_Barley_Feb/OSR_Sept	0			NoIr	Spring_Barley_Feb/OSR_Sept	500
Temporary wage (GBP per 8 hour man day)	twlab	78			Sep	19							NoIr	Spring_Barley_Feb/OSR_Oct	0			NoIr	Spring_Barley_Feb/OSR_Oct	500
Permanent labor wage (GBP per man year)	pwlab	30000			Oct	19							NoIr	Spring_Barley_Feb/OSR_Oct_Late	0			NoIr	Spring_Barley_Feb/OSR_Oct_Late	500
					Nov	15							NoIr	Spring_Barley_March/OSR_Sept	0			NoIr	Spring_Barley_March/OSR_Sept	500
Parameters					Dec	16							NoIr	Spring_Barley_March/OSR_Oct	0			NoIr	Spring_Barley_March/OSR_Oct	500
													NoIr	Spring_Barley_March/OSR_Oct_Late	0			NoIr	Spring_Barley_March/OSR_Oct_Late	500
Land Available (ha)	lnd(l)
Irrigated	Irrg	0
Nonirrigated	NoIr	255.6

## Sheet: Labor_use_(R)
		Jan	Feb	Mar	Apr	May	Jun	Jul	Aug	Sep	Oct	Nov	Dec				Total mandays per year per hectare
NoIr	Winter_Wheat_Oct/OSR_Sept	0	0.00282805	0.00848416	0.00282805	0.00565611	0.00565611	0.182927	0.182927	0.0231781	0.0231781	0	0	1.56239			0.437662
NoIr	Winter_Wheat_Oct/OSR_Oct	0	0.00282805	0.00848416	0.00282805	0.00565611	0.00565611	0.182927	0	0.182927	0.0463561	0	0	1.56239			0.437662
NoIr	Winter_Wheat_Nov/OSR_Sept	0	0.00282805	0.00848416	0.00282805	0.00565611	0.00565611	0.182927	0.182927	0.0231781	0	0.0231781	0	1.56239			0.437662
NoIr	Winter_Wheat_Nov/OSR_Oct_Late	0	0.00282805	0.00848416	0.00282805	0.00565611	0.00565611	0	0.182927	0.182927	0.0231781	0.0231781	0	1.56239			0.437662
NoIr	Spring_Barley_Jan/OSR_Sept	0.0231781	0.00282805	0.00282805	0.00848416	0.00565611	0.00282805	0.182927	0.182927	0.0231781	0	0	0	1.56239			0.434834
NoIr	Spring_Barley_Jan/OSR_Oct	0.0231781	0.00282805	0.00282805	0.00848416	0.00565611	0.00282805	0.182927	0	0.182927	0.0231781	0	0	1.56239			0.434834
NoIr	Spring_Barley_Jan/OSR_Oct_Late	0.0231781	0.00282805	0.00282805	0.00848416	0.00565611	0.00282805	0	0.182927	0.182927	0.0231781	0	0	1.56239			0.434834
NoIr	Spring_Barley_Feb/OSR_Sept	0	0.0260061	0.00282805	0.00848416	0.00565611	0.00282805	0.182927	0.182927	0.0231781	0	0	0	1.56239			0.434834
NoIr	Spring_Barley_Feb/OSR_Oct	0	0.0260061	0.00282805	0.00848416	0.00565611	0.00282805	0.182927	0	0.182927	0.0231781	0	0	1.56239			0.434834
NoIr	Spring_Barley_Feb/OSR_Oct_Late	0	0.0260061	0.00282805	0.00848416	0.00565611	0.00282805	0	0.182927	0.182927	0.0231781	0	0	1.56239			0.434834
NoIr	Spring_Barley_March/OSR_Sept	0	0.00282805	0.0260061	0.00848416	0.00565611	0.00282805	0.182927	0.182927	0.0231781	0	0	0	1.56239			0.434834
NoIr	Spring_Barley_March/OSR_Oct	0	0.00282805	0.0260061	0.00848416	0.00565611	0.00282805	0.182927	0	0.182927	0.0231781	0	0	1.56239			0.434834
NoIr	Spring_Barley_March/OSR_Oct_Late	0	0.00282805	0.0260061	0.00848416	0.00565611	0.00282805	0	0.182927	0.182927	0.0231781	0	0	1.56239			0.434834

## Sheet: Trac_use_(R)
		Jan	Feb	Mar	Apr	May	Jun	Jul	Aug	Sep	Oct	Nov	Dec				Total mandays per year per hectare
NoIr	Winter_Wheat_Oct/OSR_Sept	0	0.0282805	0.0848416	0.0282805	0.0565611	0.0565611	0.152439	0.152439	0.231781	0.231781	0	0	1.02367			1.02296
NoIr	Winter_Wheat_Oct/OSR_Oct	0	0.0282805	0.0848416	0.0282805	0.0565611	0.0565611	0.152439	0	0.152439	0.463561	0	0	1.02367			1.02296
NoIr	Winter_Wheat_Nov/OSR_Sept	0	0.0282805	0.0848416	0.0282805	0.0565611	0.0565611	0.152439	0.152439	0.231781	0	0.231781	0	1.02367			1.02296
NoIr	Winter_Wheat_Nov/OSR_Oct_Late	0	0.0282805	0.0848416	0.0282805	0.0565611	0.0565611	0	0.152439	0.152439	0.231781	0.231781	0	1.02367			1.02296
NoIr	Spring_Barley_Jan/OSR_Sept	0.231781	0.0282805	0.0282805	0.0848416	0.0565611	0.0282805	0.152439	0.152439	0.231781	0	0	0	1.02367			0.994684
NoIr	Spring_Barley_Jan/OSR_Oct	0.231781	0.0282805	0.0282805	0.0848416	0.0565611	0.0282805	0.152439	0	0.152439	0.231781	0	0	1.02367			0.994684
NoIr	Spring_Barley_Jan/OSR_Oct_Late	0.231781	0.0282805	0.0282805	0.0848416	0.0565611	0.0282805	0	0.152439	0.152439	0.231781	0	0	1.02367			0.994684
NoIr	Spring_Barley_Feb/OSR_Sept	0	0.260061	0.0282805	0.0848416	0.0565611	0.0282805	0.152439	0.152439	0.231781	0	0	0	1.02367			0.994684
NoIr	Spring_Barley_Feb/OSR_Oct	0	0.260061	0.0282805	0.0848416	0.0565611	0.0282805	0.152439	0	0.152439	0.231781	0	0	1.02367			0.994684
NoIr	Spring_Barley_Feb/OSR_Oct_Late	0	0.260061	0.0282805	0.0848416	0.0565611	0.0282805	0	0.152439	0.152439	0.231781	0	0	1.02367			0.994684
NoIr	Spring_Barley_March/OSR_Sept	0	0.0282805	0.260061	0.0848416	0.0565611	0.0282805	0.152439	0.152439	0.231781	0	0	0	1.02367			0.994684
NoIr	Spring_Barley_March/OSR_Oct	0	0.0282805	0.260061	0.0848416	0.0565611	0.0282805	0.152439	0	0.152439	0.231781	0	0	1.02367			0.994684
NoIr	Spring_Barley_March/OSR_Oct_Late	0	0.0282805	0.260061	0.0848416	0.0565611	0.0282805	0	0.152439	0.152439	0.231781	0	0	1.02367			0.994684

## Sheet: Comb_use_(R)
		Jan	Feb	Mar	Apr	May	Jun	Jul	Aug	Sep	Oct	Nov	Dec				Total mandays per year per hectare
NoIr	Winter_Wheat_Oct/OSR_Sept	0	0	0	0	0	0	0.152439	0.152439	0	0	0	0				0.304878
NoIr	Winter_Wheat_Oct/OSR_Oct	0	0	0	0	0	0	0.152439	0	0.152439	0	0	0				0.304878
NoIr	Winter_Wheat_Nov/OSR_Sept	0	0	0	0	0	0	0.152439	0.152439	0	0	0	0				0.304878
NoIr	Winter_Wheat_Nov/OSR_Oct_Late	0	0	0	0	0	0	0	0.152439	0.152439	0	0	0				0.304878
NoIr	Spring_Barley_Jan/OSR_Sept	0	0	0	0	0	0	0.152439	0.152439	0	0	0	0				0.304878
NoIr	Spring_Barley_Jan/OSR_Oct	0	0	0	0	0	0	0.152439	0	0.152439	0	0	0				0.304878
NoIr	Spring_Barley_Jan/OSR_Oct_Late	0	0	0	0	0	0	0	0.152439	0.152439	0	0	0				0.304878
NoIr	Spring_Barley_Feb/OSR_Sept	0	0	0	0	0	0	0.152439	0.152439	0	0	0	0				0.304878
NoIr	Spring_Barley_Feb/OSR_Oct	0	0	0	0	0	0	0.152439	0	0.152439	0	0	0				0.304878
NoIr	Spring_Barley_Feb/OSR_Oct_Late	0	0	0	0	0	0	0	0.152439	0.152439	0	0	0				0.304878
NoIr	Spring_Barley_March/OSR_Sept	0	0	0	0	0	0	0.152439	0.152439	0	0	0	0				0.304878
NoIr	Spring_Barley_March/OSR_Oct	0	0	0	0	0	0	0.152439	0	0.152439	0	0	0				0.304878
NoIr	Spring_Barley_March/OSR_Oct_Late	0	0	0	0	0	0	0	0.152439	0.152439	0	0	0				0.304878

## Sheet: Cash_use_(R)
		Jan	Feb	Mar	Apr	May	Jun	Jul	Aug	Sep	Oct	Nov	Dec				Total cash per year per hectare
NoIr	Winter_Wheat_Oct/OSR_Sept	0	105.429	119.429	32.0536	87.375	63.6161	1.42857	1.5625	50.5536	61.125	0	0	487.25			522.571
NoIr	Winter_Wheat_Oct/OSR_Oct	0	105.429	119.429	32.0536	87.375	63.6161	0	0	2.99107	111.679	0	0	423.917			522.571
NoIr	Winter_Wheat_Nov/OSR_Sept	0	105.429	119.429	32.0536	87.375	63.6161	1.42857	1.5625	50.5536	0	61.125	0				522.571
NoIr	Winter_Wheat_Nov/OSR_Oct_Late	0	105.429	119.429	32.0536	87.375	63.6161	0	1.42857	1.5625	50.5536	61.125	0				522.571
NoIr	Spring_Barley_Jan/OSR_Sept	47.875	105.429	32.0536	79.4286	47.375	32.0536	1.42857	16.875	50.5536	0	0	0				413.071
NoIr	Spring_Barley_Jan/OSR_Oct	47.875	105.429	32.0536	79.4286	47.375	32.0536	1.42857	0	16.875	50.5536	0	0				413.071
NoIr	Spring_Barley_Jan/OSR_Oct_Late	47.875	105.429	32.0536	79.4286	47.375	32.0536	0	1.42857	16.875	50.5536	0	0				413.071
NoIr	Spring_Barley_Feb/OSR_Sept	0	153.304	32.0536	79.4286	47.375	32.0536	1.42857	16.875	50.5536	0	0	0				413.071
NoIr	Spring_Barley_Feb/OSR_Oct	0	153.304	32.0536	79.4286	47.375	32.0536	1.42857	0	16.875	50.5536	0	0				413.071
NoIr	Spring_Barley_Feb/OSR_Oct_Late	0	153.304	32.0536	79.4286	47.375	32.0536	0	1.42857	16.875	50.5536	0	0				413.071
NoIr	Spring_Barley_March/OSR_Sept	0	105.429	79.9286	79.4286	47.375	32.0536	1.42857	16.875	50.5536	0	0	0				413.071
NoIr	Spring_Barley_March/OSR_Oct	0	105.429	79.9286	79.4286	47.375	32.0536	1.42857	0	16.875	50.5536	0	0				413.071
NoIr	Spring_Barley_March/OSR_Oct_Late	0	105.429	79.9286	79.4286	47.375	32.0536	0	1.42857	16.875	50.5536	0	0				413.071

## Sheet: Commodity_produced_(R)
			Jan	Feb	Mar	Apr	May	Jun	Jul	Aug	Sep	Oct	Nov	Dec				Total UNITSper year per hectare	Units
NoIr	Winter_Wheat_Oct/OSR_Sept	Wheat	0	0	0	0	0	0	0	4.55	0	0	0	0				4.55	ton
NoIr	Winter_Wheat_Oct/OSR_Sept	OSR	0	0	0	0	0	0	1.875	0	0	0	0	0				1.875	ton
NoIr	Winter_Wheat_Oct/OSR_Oct	Wheat	0	0	0	0	0	0	0	0	4.35979	0	0	0				4.35979	ton
NoIr	Winter_Wheat_Oct/OSR_Oct	OSR	0	0	0	0	0	0	1.875	0	0	0	0	0				1.875	ton
NoIr	Winter_Wheat_Nov/OSR_Sept	Wheat	0	0	0	0	0	0	0	0	3.92381	0	0	0				3.92381	ton
NoIr	Winter_Wheat_Nov/OSR_Sept	OSR	0	0	0	0	0	0	1.875	0	0	0	0	0				1.875	ton
NoIr	Winter_Wheat_Nov/OSR_Oct_Late	Wheat	0	0	0	0	0	0	0	0	3.92381	0	0	0				3.92381	ton
NoIr	Winter_Wheat_Nov/OSR_Oct_Late	OSR	0	0	0	0	0	0	0	1.61696	0	0	0	0				1.61696	ton
NoIr	Spring_Barley_Jan/OSR_Sept	Barley	0	0	0	0	0	0	0	2.04864	0	0	0	0				2.04864	ton
NoIr	Spring_Barley_Jan/OSR_Sept	OSR	0	0	0	0	0	0	1.875	0	0	0	0	0				1.875	ton
NoIr	Spring_Barley_Jan/OSR_Oct	Barley	0	0	0	0	0	0	0	0	1.84378	0	0	0				1.84378	ton
NoIr	Spring_Barley_Jan/OSR_Oct	OSR	0	0	0	0	0	0	1.875	0	0	0	0	0				1.875	ton
NoIr	Spring_Barley_Jan/OSR_Oct_Late	Barley	0	0	0	0	0	0	0	0	1.84378	0	0	0				1.84378	ton
NoIr	Spring_Barley_Jan/OSR_Oct_Late	OSR	0	0	0	0	0	0	0	1.61696	0	0	0	0				1.61696	ton
NoIr	Spring_Barley_Feb/OSR_Sept	Barley	0	0	0	0	0	0	0	2.77015	0	0	0	0				2.77015	ton
NoIr	Spring_Barley_Feb/OSR_Sept	OSR	0	0	0	0	0	0	1.875	0	0	0	0	0				1.875	ton
NoIr	Spring_Barley_Feb/OSR_Oct	Barley	0	0	0	0	0	0	0	0	2.30213	0	0	0				2.30213	ton
NoIr	Spring_Barley_Feb/OSR_Oct	OSR	0	0	0	0	0	0	1.875	0	0	0	0	0				1.875	ton
NoIr	Spring_Barley_Feb/OSR_Oct_Late	Barley	0	0	0	0	0	0	0	0	2.30213	0	0	0				2.30213	ton
NoIr	Spring_Barley_Feb/OSR_Oct_Late	OSR	0	0	0	0	0	0	0	1.61696	0	0	0	0				1.61696	ton
NoIr	Spring_Barley_March/OSR_Sept	Barley	0	0	0	0	0	0	0	3	0	0	0	0				3	ton
NoIr	Spring_Barley_March/OSR_Sept	OSR	0	0	0	0	0	0	1.875	0	0	0	0	0				1.875	ton
NoIr	Spring_Barley_March/OSR_Oct	Barley	0	0	0	0	0	0	0	0	2.58713	0	0	0				2.58713	ton
NoIr	Spring_Barley_March/OSR_Oct	OSR	0	0	0	0	0	0	1.875	0	0	0	0	0				1.875	ton
NoIr	Spring_Barley_March/OSR_Oct_Late	Barley	0	0	0	0	0	0	0	0	2.58713	0	0	0				2.58713	ton
NoIr	Spring_Barley_March/OSR_Oct_Late	OSR	0	0	0	0	0	0	0	1.6875	0	0	0	0				1.6875	ton
NoIr	Winter_Wheat/OSR	Wheat	0	0	0	0	0	0	0	2.5	2.5	0	0	0				5	ton
NoIr	Spring_Barley/OSR	Barley	0	0	0	0	0	0	0	2	2	0	0	0				4	ton
NoIr	Winter_Wheat/OSR	OSR	0	0	0	0	0	0	1.75	0	0	0	0	0				1.75	ton
NoIr	Spring_Barley/OSR	OSR	0	0	0	0	0	0	1.75	0	0	0	0	0				1.75	ton

## Sheet: Land_use_(R)
		Jan	Feb	Mar	Apr	May	Jun	Jul	Aug	Sep	Oct	Nov	Dec
NoIr	Winter_Wheat_Oct/OSR_Sept	1	1	1	1	1	1	1	1	1	1	1	1
NoIr	Winter_Wheat_Oct/OSR_Oct	1	1	1	1	1	1	1	1	1	1	1	1
NoIr	Winter_Wheat_Nov/OSR_Sept	1	1	1	1	1	1	1	1	1	1	1	1
NoIr	Winter_Wheat_Nov/OSR_Oct_Late	1	1	1	1	1	1	1	1	1	1	1	1
NoIr	Spring_Barley_Jan/OSR_Sept	1	1	1	1	1	1	1	1	1	1	1	1
NoIr	Spring_Barley_Jan/OSR_Oct	1	1	1	1	1	1	1	1	1	1	1	1
NoIr	Spring_Barley_Jan/OSR_Oct_Late	1	1	1	1	1	1	1	1	1	1	1	1
NoIr	Spring_Barley_Feb/OSR_Sept	1	1	1	1	1	1	1	1	1	1	1	1
NoIr	Spring_Barley_Feb/OSR_Oct	1	1	1	1	1	1	1	1	1	1	1	1
NoIr	Spring_Barley_Feb/OSR_Oct_Late	1	1	1	1	1	1	1	1	1	1	1	1
NoIr	Spring_Barley_March/OSR_Sept	1	1	1	1	1	1	1	1	1	1	1	1
NoIr	Spring_Barley_March/OSR_Oct	1	1	1	1	1	1	1	1	1	1	1	1
NoIr	Spring_Barley_March/OSR_Oct_Late	1	1	1	1	1	1	1	1	1	1	1	1
